# Supplementary material for: Recombinant Human Thymosin β4 Attenuates Endotoxemia-Induced ALI and EAE by Suppressing Inflammatory and Oxidative Responses
Source: Biomolecules. 2026 May 22;16(6):766. doi: 10.3390/biom16060766 (PMC13296540; doi:10.3390/biom16060766)
Supplement: Supplementary file 1 [file biomolecules-16-00766-s001.zip]

Archive with 1 entries (1 files):
- biomolecules-4235899-supplementary.pdf
